# Supplementary material for: An Investigational Study on the Role of CYP2D6, CYP3A4 and UGTs Genetic Variation on Fesoterodine Pharmacokinetics in Young Healthy Volunteers
Source: Pharmaceuticals (Basel). 2024 Sep 19;17(9):1236. doi: 10.3390/ph17091236 (PMC11435314; doi:10.3390/ph17091236)
Supplement: Supplementary file 1 [file pharmaceuticals-17-01236-s001.zip]

Archive with 1 entries (1 files):
- pharmaceuticals-3168628-supplementary.pdf
